# Supplementary material for: The Potential Role of SCFAs in Modulating Cardiometabolic Risk by Interacting with Adiposity Parameters and Diet
Source: Nutrients. 2024 Jan 16;16(2):266. doi: 10.3390/nu16020266 (PMC10818948; doi:10.3390/nu16020266)
Supplement: Supplementary file 1 [file nutrients-16-00266-s001.zip]

Archive with 1 entries (1 files):
- nutrients-2801344-supplementary.pdf
